# Supplementary material for: Impact of drought stress on vitamin C and anthocyanin content in cultivated lettuces (Lactuca sativa L.) and wild relatives (Lactuca spp.)
Source: Front Plant Sci. 2024 Mar 15;15:1369658. doi: 10.3389/fpls.2024.1369658 (PMC10983614; doi:10.3389/fpls.2024.1369658)
Supplement: Supplementary file 1 [file Table_1.xlsx]

## Sheet: Hoja1
Table S1. Gradient conditions applied to identify and quantify by UPLC-UV the anthocyanins present in commercial lettuce varieties and some wild relatives (Lactuca spp.) under control and drought stress experiments carried out during 2020/2021 and 2021/2022.
Time	Flow (ml/min)	%A	%C	Curve
Initial	0.3	15	85	Lineal
3.3	0.3	20	80	Lineal
3.86	0.3	30	70	Lineal
5.05	0.3	40	60	Lineal
5.35	0.3	55	45	Lineal
5.64	0.3	60	40	Lineal
5.95	0.3	95	5	Lineal
7.5	0.3	95	5	Lineal
12	0.3	95	5	Lineal
12.3	0.3	15	85	Lineal
17	0.3	15	85	Lineal
