# Supplementary material for: Impact of drought stress on vitamin C and anthocyanin content in cultivated lettuces (Lactuca sativa L.) and wild relatives (Lactuca spp.)
Source: Front Plant Sci. 2024 Mar 15;15:1369658. doi: 10.3389/fpls.2024.1369658 (PMC10983614; doi:10.3389/fpls.2024.1369658)
Supplement: Supplementary file 2 [file Table_2.xlsx]

## Sheet: Table S2
Table S2. Vitamin C and anthocyanin content in commercial lettuce varieties and some wild relatives (Lactuca spp.) under control (C) and deficit irrigation (DI) experiments carried out during 2020/2021.
			Vitamin C (mg 100 g-1 DW)						Anthocyanins (mg 100 g-1 DW)a
			AA			DHAA			Cyanidin 3-O-(6'-O-malonylglucoside)			Cyanidin 3-(6''-acetylglucoside)			Peonidin 3-O-glucoside
Samples	Group	Tissue	C	DIb		C	DIb		C	DIb		C	DIb		C	DIb
'Dolomiti G12'	Green commercial variety	Leaf	103.40 ± 63.95	150.84 ± 36.4		148.33 ± 30.05	44.76 ± 28.15		ND	ND		ND	ND		ND	ND
'Winter Crop'		Leaf	97.47 ± 30.01	135.04 ± 23.38		225.11 ± 26.66	53.76 ± 13.56		ND	ND		ND	ND		ND	ND
'Lollo Rosso'	Red commercial variety	Leaf	77.72 ± 41.54	90.73 ± 14.72		148.08 ± 21.05	115.91 ± 10.4		67.67 ± 41.03	71.01 ± 5.89		0.57 ± 0.57	1.13 ± 0.41		2.03 ± 1.92	2.27 ± 1.32
'Red Sails'		Leaf	130.94 ± 19.24	156.90 ± 27.72		167.40 ± 30.05	38.42 ± 12.17		254.69 ± 174.77	344.64 ± 61.99		ND	ND		6.11 ± 4.97	12.26 ± 1.94
'Romired'		Leaf	168.34 ± 17.58	167.25 ± 26.75		85.61 ± 49.11	46.70 ± 19.92		142.72 ± 65.27	172.34 ± 28.41		ND	2.59 ± 0.29		4.30 ± 2.94	5.17 ± 1.07
L. homblei	Wild crop relative	Leaf	299.77 ± 81.66	115.98 ± 15.31		154.08 ± 99.87	108.11 ± 73.36		32.41 ± 16.59	224.52 ± 118.55		ND	ND		ND	7.77 ± 3.51
L. dregeana		Leaf	322.35 ± 12.62	108.22 ± 55.09		33.35 ± 20.03	16.65 ± 10.62		10.70 ± 7.98	21.23 ± 7.59		ND	ND		ND	ND
		Stem	54.23 ± 12.60	23.32 ± 1.33		18.61 ± 11.24	10.04 ± 4.81		16.24 ± 7.84	9.18 ± 3.60		0.73 ± 0.31	0.64 ± 0.27		ND	ND
aND: not detected
bDI: deficit irrigation (weeks 1-3: 0 mL).
