# Supplementary material for: Impact of drought stress on vitamin C and anthocyanin content in cultivated lettuces (Lactuca sativa L.) and wild relatives (Lactuca spp.)
Source: Front Plant Sci. 2024 Mar 15;15:1369658. doi: 10.3389/fpls.2024.1369658 (PMC10983614; doi:10.3389/fpls.2024.1369658)
Supplement: Supplementary file 3 [file Table_3.xlsx]

## Sheet: Table S3
Table S3. Vitamin C and anthocyanin content in commercial lettuce varieties and some wild relatives (Lactuca spp.) under control (C) and deficit irrigation (DI) experiments carried out during 2021/2022.
			Vitamin C (mg 100 g-1 DW)						Anthocyanins (mg 100 g-1 DW)ab
			AA			DHAA			Cyanidin 3-O-(6'-O-malonylglucoside)		Peonidin 3-O-glucoside
Samples	Group	Tissue	C	DIc		C	DIc		C	DIc	C	DIc
Dolomiti G12'	Green commercial variety	Leaf	206.95 ± 9.40	112.31 ± 25.38		38.07 ± 7.73	118.86 ± 22.16		ND	ND	ND	ND
'Winter Crop'		Leaf	199.89 ± 19.51	193.25 ± 25.28		48.14 ± 3.10	46.48 ± 3.36		ND	ND	ND	ND
'Lollo Rosso'	Red commercial variety	Leaf	49.24 ± 8.75	39.97 ± 7.18		171.90 ± 18.50	164.52 ± 10.98		3.01 ± 1.94	4.32 ± 2.88	ND	ND
'Red Sails'		Leaf	180.44 ± 139.31	213.49 ± 17.04		121.99 ± 100.05	38.01 ± 7.68		15.22 ± 6.96	26.55 ± 8.75	ND	ND
'Romired'		Leaf	174.54 ± 16.22	158.00 ± 31.24		62.50 ± 6.65	47.14 ± 16.66		30.56 ± 4.76	34.61 ± 12.31	1.10 ± 0.82	0.96 ± 0.46
L. homblei	Wild crop relative	Leaf	301.61 ± 35.31	252.07 ± 19.77		43.93 ± 15.34	33.06 ± 5.34		3.80 ± 0.52	5.33 ± 1.33	ND	1.70 ± 0.87
L. dregeana		Leaf	249.57 ± 9.49	168.87 ± 24.5		51.42 ± 7.95	18.14 ± 5.69		4.06 ± 3.24	11.22 ± 3.44	ND	ND
		Stem	104.48 ± 8.61	48.71 ± 20.00		22.35 ± 3.18	13.92 ± 6.96		12.18 ± 4.25	7.93 ± 2.73	ND	ND
aND: not detected
bCyanidin 3-(6''-acetylglucoside) was not detected in 2021/2022
cDI: deficit irrigation (weeks 1-3: 0 mL)
